# Supplementary material for: Synthesis, Spectroscopic Characterization, Antibacterial Activity, and Computational Studies of Novel Pyridazinone Derivatives
Source: Molecules. 2023 Jan 9;28(2):678. doi: 10.3390/molecules28020678 (PMC9861222; doi:10.3390/molecules28020678)
Supplement: Supplementary file 1 [file molecules-28-00678-s001.zip]

Archive with 1 entries (1 files):
- molecules-2129103-supplementary.pdf
